# Supplementary material for: Electrolyzed Water Treatment for the Control of the Zoonotic Pathogen Vibrio vulnificus in Aquaculture: A One Health Perspective
Source: Microorganisms. 2024 Sep 30;12(10):1992. doi: 10.3390/microorganisms12101992 (PMC11509359; doi:10.3390/microorganisms12101992)
Supplement: Supplementary file 1 [file microorganisms-12-01992-s001.zip]

Archive with 3 entries (3 files):
- Data_first_approach.xlsx
- Data_second_approach.xlsx
- Strain_data.xlsx
