# Supplementary material for: Electrolyzed Water Treatment for the Control of the Zoonotic Pathogen Vibrio vulnificus in Aquaculture: A One Health Perspective
Source: Microorganisms. 2024 Sep 30;12(10):1992. doi: 10.3390/microorganisms12101992 (PMC11509359; doi:10.3390/microorganisms12101992)
Supplement: Supplementary file 1 [file microorganisms-12-01992-s001.zip › Data_first_approach.xlsx]

## Sheet: 0'5%
ACC (ppm)	pH	Tiempo (min)	Réplica 1	Réplica 2	Réplica 3	UFC/mL (media)	Desviación	Supervivencia (%)
25	3'5	0	1.16667e+06	1000000	1300000	1.15556e+06	150308	100
		1	1.46667e+06	1.83333e+06	1.83333e+06	1.71111e+06	211695	148.077
		5	1.13333e+06	2000000	1.66667e+06	1600000	437163	138.462
		10	933333	1700000	1.43333e+06	1.35556e+06	389206	117.308
		15	286667	1000000	800000	695556	367957	60.1923
	5	0	1.16667e+06	1000000	1300000	1.15556e+06	150308	100
		1	1.26667e+06	1300000	1000000	1.18889e+06	164429	102.885
		5	600	< 10^2	< 10^2	266.667	288.675	0.0230769
		10	< 10^2	< 10^2	< 10^2	100	0	0.00865385
		15	< 10^2	< 10^2	< 10^2	100	0	0.00865385
	6'5	0	1.13333e+06	1.46667e+06	900000	1.16667e+06	284800	100
		1	933333	1.13333e+06	966667	1.01111e+06	107152	86.6667
		5	3700	6000	< 10^2	3266.67	1626.35	0.28
		10	< 10^2	< 10^2	< 10^2	100	0	0.00857143
		15	< 10^2	< 10^2	< 10^2	100	0	0.00857143
	7'5	0	1.13333e+06	1.46667e+06	900000	1.16667e+06	284800	100
		1	2000000	2600000	2900000	2500000	458258	214.286
		5	1.66667e+06	1.93333e+06	2.53333e+06	2.04444e+06	443889	175.238
		10	200000	2.16667e+06	1.43333e+06	1.26667e+06	993870	108.571
		15	6000	1600000	900000	835333	798965	71.6

## Sheet: 1´5 %
pH	ACC (ppm)	Tiempo (min)	Réplica 1	Réplica 2	Réplica 3	UFC/mL (media)	Desviación	Supervivencia (%)
3.5	5	0	966667	1.26667e+06	900000	1.04444e+06	195316	100
		1	1.06667e+06	1.13333e+06	1500000	1.23333e+06	233333	118.085
		5	1.26667e+06	1200000	1.43333e+06	1300000	120185	124.468
		10	-	-	-	-	-	-
		15	1.73333e+06	1300000	1.46667e+06	1500000	218581	143.617
	25	0	1.03333e+06	1.23333e+06	1200000	1.15556e+06	107152	100
		1	800000	1.36667e+06	1.56667e+06	1.24444e+06	397678	107.692
		5	133333	190000	633333	318889	273787	27.5962
		10	< 10^2	< 10^2	< 10^2	100	0	0.00865385
		15	< 10^2	< 10^2	< 10^2	100	0	0.00865385
	125	0	966667	1.26667e+06	900000	1.04444e+06	195316	100
		1	< 10^2	< 10^2	< 10^2	100	0	0.00957447
		5	< 10^2	< 10^2	< 10^2	100	0	0.00957447
		10	< 10^2	< 10^2	< 10^2	100	0	0.00957447
		15	< 10^2	< 10^2	< 10^2	100	0	0.00957447
5	5	0	2.13333e+06	2.03333e+06	1.73333e+06	1.96667e+06	208167	100
		1	3500000	5000000	1.33333e+06	3.27778e+06	1.84341e+06	166.667
		5	5.33333e+06	3.66667e+06	4000000	4.33333e+06	881917	220.339
		10	-	-	-	-	-	-
		15	3.33333e+06	2.56667e+06	2800000	2900000	392994	147.458
	25	0	1.03333e+06	1.23333e+06	1200000	1.15556e+06	107152	100
		1	1.96667e+06	1.86667e+06	2500000	2.11111e+06	340479	182.692
		5	366.667	66.6667	366.667	266.667	173.205	0.0230769
		10	< 10^2	< 10^2	< 10^2	100	0	0.00865385
		15	< 10^2	< 10^2	< 10^2	100	0	0.00865385
	125	0	2.13333e+06	2.03333e+06	1.73333e+06	1.96667e+06	208167	100
		1	< 10^2	< 10^2	< 10^2	100	0	0.00508475
		5	< 10^2	< 10^2	< 10^2	100	0	0.00508475
		10	< 10^2	< 10^2	< 10^2	100	0	0.00508475
		15	< 10^2	< 10^2	< 10^2	100	0	0.00508475
6.5	5	0	833333	1.13333e+06	1.06667e+06	1.01111e+06	157527	100
		1	1.43333e+06	1.46667e+06	1.76667e+06	1.55556e+06	183586	153.846
		5	800000	2.13333e+06	1600000	1.51111e+06	671096	149.451
		10	-	-	-	-	-	-
		15	1500000	1.86667e+06	1700000	1.68889e+06	183586	167.033
	25	0	1.03333e+06	1.23333e+06	1200000	1.15556e+06	107152	100
		1	766667	900000	866667	844444	69388.9	73.0769
		5	< 10^2	666.667	333.333	500	235.702	0.0432692
		10	< 10^2	< 10^2	< 10^2	100	0	0.00865385
		15	< 10^2	< 10^2	< 10^2	100	0	0.00865385
	125	0	1600000	1000000	1100000	1.23333e+06	321455	100
		1	< 10^2	< 10^2	< 10^2	100	0	0.00810811
		5	< 10^2	< 10^2	< 10^2	100	0	0.00810811
		10	< 10^2	< 10^2	< 10^2	100	0	0.00810811
		15	< 10^2	< 10^2	< 10^2	100	0	0.00810811
7.5	5	0	1900000	1100000	1.33333e+06	1.44444e+06	411411	100
		1	3000000	2000000	2.56667e+06	2.52222e+06	501479	174.615
		5	2.63333e+06	2.26667e+06	2800000	2.56667e+06	272845	177.692
		10	-	-	-	-	-	-
		15	2.26667e+06	3.33333e+06	2.16667e+06	2.58889e+06	646644	179.231
	25	0	1.03333e+06	1.23333e+06	1200000	1.15556e+06	107152	100
		1	900000	1.66667e+06	2100000	1.55556e+06	607667	134.615
		5	< 10^2	< 10^2	< 10^2	100	0	0.00865385
		10	< 10^2	< 10^2	< 10^2	100	0	0.00865385
		15	< 10^2	< 10^2	< 10^2	100	0	0.00865385
	125	0	1900000	1100000	1.33333e+06	1.44444e+06	411411	100
		1	< 10^2	< 10^2	< 10^2	< 10^2	0	0.00692308
		5	< 10^2	< 10^2	< 10^2	< 10^2	0	0.00692308
		10	< 10^2	< 10^2	< 10^2	< 10^2	0	0.00692308
		15	< 10^2	< 10^2	< 10^2	< 10^2	0	0.00692308

## Sheet: 3%
pH	ACC (ppm)	Tiempo (min)	Réplica 1	Réplica 2	Réplica 3	UFC/mL (media)	Desviación	Supervivencia (%)
3.5	5	0	1.06667e+06	1.03333e+06	1.16667e+06	1.08889e+06	69388.9	100
		1	1.36667e+06	1.66667e+06	1.56667e+06	1.53333e+06	152753	140.816
		5	1.83333e+06	1.63333e+06	1.66667e+06	1.71111e+06	107152	157.143
		10	-	-	-	-	-
		15	1.53333e+06	1.46667e+06	1.66667e+06	1.55556e+06	101835	142.857
	25	0	1.16667e+06	1.06667e+06	1500000	1.08889e+06	69388.9	100
		1	1800000	1.86667e+06	2500000	2.05556e+06	386341	188.776
		5	1400000	1700000	1.76667e+06	1.62222e+06	195316	148.98
		10	1400000	2.06667e+06	1900000	1.78889e+06	346944	164.286
		15	933333	1.43333e+06	1.76667e+06	1.37778e+06	419435	126.531
	125	0	1.06667e+06	1.03333e+06	1.16667e+06	1.08889e+06	69388.9	100
		1	< 10^2	< 10^2	< 10^2	100	0	0.00918367
		5	< 10^2	< 10^2	< 10^2	100	0	0.00918367
		10	< 10^2	< 10^2	< 10^2	100	0	0.00918367
		15	< 10^2	< 10^2	< 10^2	100	0	0.00918367
5	5	0	1000000	1.16667e+06	1.36667e+06	1.17778e+06	183586	100
		1	2.83333e+06	3300000	4.03333e+06	3.38889e+06	604918	287.736
		5	3000000	3.46667e+06	4.06667e+06	3.51111e+06	534720	298.113
		10	-	-	-	-	-
		15	2600000	3400000	4300000	3.43333e+06	850490	291.509
	25	0	1.16667e+06	1.06667e+06	1500000	1.17778e+06	183586	100
		1	326667	270000	386667	327778	58341.3	27.8302
		5	< 10^2	76666.7	340000	138922	240346	11.7953
		10	< 10^2	< 10^2	< 10^2	100	0	0.00849057
		15	< 10^2	< 10^2	< 10^2	100	0	0.00849057
	125	0	1000000	1.16667e+06	1.36667e+06	1.17778e+06	183586	100
		1	< 10^2	< 10^2	< 10^2	100	0	0.00849057
		5	< 10^2	< 10^2	< 10^2	100	0	0.00849057
		10	< 10^2	< 10^2	< 10^2	100	0	0.00849057
		15	< 10^2	< 10^2	< 10^2	100	0	0.00849057
6.5	5	0	1.06667e+06	1.06667e+06	966667	1.03333e+06	57735	100
		1	833333	966667	1200000	1000000	185592	96.7742
		5	1.03333e+06	1.13333e+06	1.03333e+06	1.06667e+06	57735	103.226
		10	-	-	-	-	-
		15	1.26667e+06	800000	1300000	1.12222e+06	279550	108.602
	25	0	1300000	1.03333e+06	1.26667e+06	1.03333e+06	57735	100
		1	1.73333e+06	1100000	1.53333e+06	1.45556e+06	323751	140.86
		5	293333	733333	80000	368889	333156	35.6989
		10	< 10^2	17000	< 10^2	5733.33	9757.22	0.554839
		15	< 10^2	< 10^2	< 10^2	100	0	0.00967742
	125	0	1.06667e+06	1.06667e+06	966667	1.03333e+06	57735	100
		1	< 10^2	< 10^2	< 10^2	100	0	0.00967742
		5	< 10^2	< 10^2	< 10^2	100	0	0.00967742
		10	< 10^2	< 10^2	< 10^2	100	0	0.00967742
		15	< 10^2	< 10^2	< 10^2	100	0	0.00967742
7.5	5	0	1.83333e+06	2100000	1.56667e+06	1.83333e+06	266667	100
		1	3.76667e+06	3.53333e+06	3.63333e+06	3.64444e+06	117063	198.788
		5	4.43333e+06	4.33333e+06	3.66667e+06	4.14444e+06	416778	226.061
		10	-	-	-	-	-
		15	3200000	6.66667e+06	4000000	4.62222e+06	1.81516e+06	252.121
	25	0	1300000	1.03333e+06	1.26667e+06	1.83333e+06	266667	100
		1	1.16667e+06	1300000	1.93333e+06	1.46667e+06	409607	80
		5	343333	366667	403333	371111	30245.9	20.2424
		10	< 10^2	< 10^2	2400	100	0	0.00545455
		15	< 10^2	< 10^2	< 10^2	100	0	0.00545455
	125	0	1.83333e+06	2100000	1.56667e+06	1.83333e+06	266667	100
		1	< 10^2	< 10^2	< 10^2	100	0	0.00545455
		5	< 10^2	< 10^2	< 10^2	100	0	0.00545455
		10	< 10^2	< 10^2	< 10^2	100	0	0.00545455
		15	< 10^2	< 10^2	< 10^2	100	0	0.00545455
