# Supplementary material for: Electrolyzed Water Treatment for the Control of the Zoonotic Pathogen Vibrio vulnificus in Aquaculture: A One Health Perspective
Source: Microorganisms. 2024 Sep 30;12(10):1992. doi: 10.3390/microorganisms12101992 (PMC11509359; doi:10.3390/microorganisms12101992)
Supplement: Supplementary file 1 [file microorganisms-12-01992-s001.zip › Data_second_approach.xlsx]

## Sheet: pH 5
Salinity (%)	ACC (ppm)	Time (min)	Residual ACC (ppm)	Rélica 1	Réplica 2	Réplica 3	CFU/mL	Survival	Effect
0'5	15	0	15	1.73333e+06	1.73333e+06	1.73333e+06	1.73333e+06	100	ꟷ
		5	4.33333	700000	1.03333e+06	1.06667e+06	933333	53.8462	↓
		10	4.66667	1.03333e+06	500000	666667	733333	42.3077	↓↓
		15	0.333333	433333	333333	210000	325556	18.7821	↓↓
	20	0	20	1600000	1600000	1600000	1600000	100	ꟷ
		5	8.66667	426667	733333	500000	553333	34.5833	↓↓
		10	8.66667	42333.3	100	3700	15377.8	0.961111	↓↓↓
		15	7.33333	100	100	100	< 10^2	0.00625	↓↓↓
	25	0	25	1600000	1600000	1600000	1.06667e+06	100	ꟷ
		5	13	8000	1300	400	3233.33	0.303125	↓↓↓
		10	10	100	100	100	< 10^2	0.009375	↓↓↓
		15	9.33333	100	100	100	< 10^2	0.009375	↓↓↓
1'5	15	0	15	1.43333e+06	1.43333e+06	1.43333e+06	1.43333e+06	100	ꟷ
		5	4	866667	1000000	1.66667e+06	1.17778e+06	82.1705	↓
		10	5	833333	216667	1.46667e+06	838889	58.5271	↓
		15	2	426667	22000	550000	332889	23.2248	↓↓
	20	0	20	1.33333e+06	1.33333e+06	1.33333e+06	1.33333e+06	100	ꟷ
		5	6.66667	466667	433333	136667	345556	25.9167	↓↓
		10	9.33333	26333.3	11333.3	100	12588.9	0.944167	↓↓↓
		15	8	100	100	100	< 10^2	0.0075	↓↓↓
	25	0	25	1.93333e+06	1.93333e+06	1.93333e+06	1.93333e+06	100	ꟷ
		5	14.6667	3300	11000	2133.33	5477.78	0.283333	↓↓↓
		10	10.6667	100	100	100	< 10^2	0.00517241	↓↓↓
		15	10	100	100	100	< 10^2	0.00517241	↓↓↓
