# Supplementary material for: Electrolyzed Water Treatment for the Control of the Zoonotic Pathogen Vibrio vulnificus in Aquaculture: A One Health Perspective
Source: Microorganisms. 2024 Sep 30;12(10):1992. doi: 10.3390/microorganisms12101992 (PMC11509359; doi:10.3390/microorganisms12101992)
Supplement: Supplementary file 1 [file microorganisms-12-01992-s001.zip › Strain_data.xlsx]

## Sheet: Linajes Vv 5pH, 20ppm
		Tiempo (min)							Tiempo
		0'	5'	10'	15'		Promedio		0'	5'	10'	15'
YJ016	0'5%	1.46667e+06	392500	71716.7	88383.3		YJ016	0'5%	1.56111e+06	476389	47127.8	74144.4
		1.36667e+06	520000	55666.7	38383.3			1'5%	1.98333e+06	1.14444e+06	147650	37755.6
		1.85e+06	516667	14000	95666.7		Riu1	0'5%	1.45556e+06	903333	212389	111222
	1'5%	2100000	1.01667e+06	190700	21716.7			1'5%	1.70556e+06	1.20556e+06	121111	31183.3
		1350000	1000000	161667	85666.7		V252	0'5%	2.66667e+06	1.31889e+06	696683	371128
		2500000	1.41667e+06	90583.3	5883.33			1'5%	3.47222e+06	835556	67611.1	16244.4
Riu1	0'5%	1.08333e+06	943333	201667	91666.7		12	0'5%	2.10556e+06	360611	8772.22	477.778
		1.71667e+06	550000	83833.3	42000			1'5%	888889	65111.1	4122.22	388.889
		1.56667e+06	1.21667e+06	351667	200000		Vv5	0'5%	2.25556e+06	961111	68922.2	344.444
	1'5%	1150000	1.06667e+06	29000	1916.67			1'5%	2.31667e+06	965000	16511.1	2022.22
		1.73333e+06	966667	61166.7	4916.67		R99	0'5%	966667	47222.2	744.444	100
		2.23333e+06	1.58333e+06	273167	86716.7			1'5%	1.81111e+06	844444	25344.4	1511.11
V252	0'5%	2.46667e+06	423333	190050	35050
		2750000	1400000	1050000	783333
		2.78333e+06	2.13333e+06	850000	295000
	1'5%	2600000	640000	19166.7	516.667
		4.76667e+06	950000	106333	13166.7
		3050000	916667	77333.3	35050		Supervivencia		0'	5'	10'	15'
12	0'5%	1.11667e+06	456667	17550	516.667		YJ016	0'5%	100	30.516	3.01886	4.74947
		2.21667e+06	238500	3050	100			1'5%	100	57.7031	7.44454	1.90364
		2.98333e+06	386667	5716.67	816.667		Riu1	0'5%	100	62.0611	14.5916	7.64122
	1'5%	700000	22000	7333.33	700			1'5%	100	70.684	7.10098	1.82834
		966667	80000	1366.67	366.667		V252	0'5%	100	49.4583	26.1256	13.9173
		1000000	93333.3	3666.67	100			1'5%	100	24.064	1.9472	0.46784
Vv5	0'5%	2.23333e+06	1.33333e+06	73333.3	100		12	0'5%	100	17.1266	0.416623	0.0226913
		2.53333e+06	1.46667e+06	133333	833.333			1'5%	100	7.325	0.46375	0.04375
		2000000	83333.3	100	100		Vv5	0'5%	100	42.6108	3.05567	0.0152709
	1'5%	1.93333e+06	1300000	26666.7	3200			1'5%	100	41.6547	0.71271	0.0872902
		2.93333e+06	866667	9333.33	1233.33		R99	0'5%	100	4.88506	0.0770115	0.0103448
		2.08333e+06	728333	13533.3	1633.33			1'5%	100	46.6258	1.39939	0.0834356
R99	0'5%	400000	38000	1366.67	100
		833333	50333.3	100	100
		1.66667e+06	53333.3	766.667	100
	1'5%	2200000	1400000	73333.3	4333.33
		2.16667e+06	666667	2233.33	100
		1.06667e+06	466667	466.667	100
